# Supplementary material for: Rapid Phenotypic Antibiotic Susceptibility Profiling of Clinical Escherichia coli and Klebsiella pneumoniae Blood Cultures
Source: Antibiotics (Basel). 2024 Feb 29;13(3):231. doi: 10.3390/antibiotics13030231 (PMC10967342; doi:10.3390/antibiotics13030231)
Supplement: Supplementary file 1 [file antibiotics-13-00231-s001.zip]

Archive with 4 entries (4 files):
- Supplementary File S1.zip
- Supplementary Table S1.xlsx
- Supplementary Table S2.xlsm
- Supplementary Table S3.pdf
