# Supplementary material for: Rapid Phenotypic Antibiotic Susceptibility Profiling of Clinical Escherichia coli and Klebsiella pneumoniae Blood Cultures
Source: Antibiotics (Basel). 2024 Feb 29;13(3):231. doi: 10.3390/antibiotics13030231 (PMC10967342; doi:10.3390/antibiotics13030231)
Supplement: Supplementary file 1 [file antibiotics-13-00231-s001.zip › Supplementary Table S1.xlsx]

## Sheet: גיליון1
		Ceftariaxone		Ertapenem		Meropenem		Amikacin		Ciprofloxacin		Ceftazidime
Bacteria	sample number	MAPt	Kaplan	MAPt	Kaplan	MAPt	Kaplan	MAPt	Kaplan	MAPt	Kaplan	MAPt	Kaplan
Klebsiella	1	S	R	S	S	S	S	S	S	ND	ND	ND	ND
E. coli	2	R	R	S	S	S	S	S	S	ND	ND	ND	ND
E. coli	3	S	S	S	S	S	S	S	S	ND	ND	ND	ND
E. coli	4	R	R	S	S	S	S	S	S	ND	ND	ND	ND
E. coli	5	R	R	S	S	S	S	S	S	ND	ND	ND	ND
E. coli	6	S	S	S	S	S	S	S	S	ND	ND	ND	ND
E. coli	7	S	R	S	S	S	S	S	S	ND	ND	ND	ND
E. coli	8	S	S	S	S	S	S	S	S	ND	ND	ND	ND
E. coli	9	R	R	S	S	S	S	S	S	ND	ND	ND	ND
Klebsiella	10	S	S	S	S	S	S	S	S	ND	ND	ND	ND
E. coli	11	R	R	S	S	S	S	S	S	ND	ND	ND	ND
E. coli	12	S	S	S	S	S	S	S	S	ND	ND	ND	ND
E. coli	13	S	S	S	S	S	S	S	S	ND	ND	ND	ND
E. coli	14	R	R	S	S	S	S	S	S	ND	ND	ND	ND
Klebsiella	15	R	R	S	S	R	R	S	S	ND	ND	ND	ND
Klebsiella	16	S	S	S	S	S	S	S	S	ND	ND	ND	ND
E. coli	17	R	R	S	S	S	S	S	S	ND	ND	ND	ND
E. coli	18	R	R	S	S	S	S	S	S	ND	ND	ND	ND
E. coli	19	S	S	S	S	S	S	S	S	ND	ND	ND	ND
E. coli	20	S	S	S	S	S	S	S	S	S	S	S	S
E. coli	21	S	S	S	S	S	S	S	S	S	S	S	S
E. coli	22	S	S	S	S	S	S	S	S	S	S	S	S
E. coli	23	R	R	S	S	S	S	S	S	R	R	R	R
E. coli	24	R	R	S	S	S	S	S	S	S	S	R	R
E. coli	25	S	S	S	S	S	S	S	S	S	S	S	S
Klebsiella	26	S	S	S	S	S	S	S	S	S	S	S	S
E. coli	27	R	R	S	S	S	S	S	R	R	R	R	R
E. coli	28	R	R	S	S	S	S	S	S	ND	ND	ND	ND
Klebsiella	29	R	R	R	R	R	R	R	R	R	R	R	R
Klebsiella	30	R	R	R	R	R	S	S	S	R	R	R	R
E. coli	31	R	R	S	S	S	S	S	S	R	R	R	R
E. coli	32	R	R	S	S	S	S	S	S	R	R	R	R
E. coli	33	S	S	S	S	S	S	S	S	S	S	S	S
Klebsiella	34	S	S	S	S	S	S	S	S	S	S	S	S
Klebsiella	35	S	s	S	S	S	S	S	S	S	S	S	S
E. coli	36	R	R	S	S	S	S	S	S	R	R	R	R
Klebsiella	37	R	R	S	S	S	S	S	S	S	S	S	R
E. coli	38	S	S	S	S	S	S	S	S	S	S	S	S
E. coli	39	S	S	S	S	S	S	S	S	S	S	S	S
E. coli	40	S	S	S	S	S	S	S	S	S	S	S	S
E. coli	41	S	S	S	S	S	S	S	S	S	S	S	S
E. coli	42	S	S	S	S	S	S	S	S	R	R	S	S
E. coli	43	S	S	S	S	S	S	S	S	S	S	S	S
E. coli	44	R	R	S	S	S	S	S	S	R	R	R	R
E. coli	45	S	S	S	S	S	S	S	S	R	R	S	S
Klebsiella	46	S	S	S	S	S	S	S	S	S	S	S	S
E. coli	47	S	S	S	S	S	S	S	S	S	S	S	S
E. coli	48	S	S	S	S	S	S	S	S	S	S	S	S
E. coli	49	S	S	S	S	S	S	S	S	S	S	S	S
E. coli	50	R	R	S	S	S	S	S	S	R	R	R	R
Klebsiella	51	R	R	S	S	S	S	S	S	R	R	R	R
Klebsiella	52	S	S	S	S	S	S	S	S	S	S	S	S
E. coli	53	R	R	S	S	S	S	S	S	S	S	R	R
E. coli	54	R	R	S	S	S	S	S	S	S	S	R	R
E. coli	55	R	R	S	S	R	S	S	S	R	R	R	R
E. coli	56	S	S	S	S	S	S	S	S	R	R	S	S
Klebsiella	57	S	S	S	S	S	S	S	S	S	S	S	S
E. coli	58	R	R	S	S	S	S	R	S	R	R	R	R
E. coli	59	R	R	S	S	S	S	S	S	R	R	R	R
E. coli	60	S	S	S	S	S	S	S	S	S	S	S	S
E. coli	61	S	S	S	S	S	S	S	S	S	S	S	S
E. coli	62	S	S	S	S	S	S	S	S	S	S	S	S
E. coli	63	R	R	S	S	S	S	S	R	R	R	R	R
