# Supplementary material for: Rapid Phenotypic Antibiotic Susceptibility Profiling of Clinical Escherichia coli and Klebsiella pneumoniae Blood Cultures
Source: Antibiotics (Basel). 2024 Feb 29;13(3):231. doi: 10.3390/antibiotics13030231 (PMC10967342; doi:10.3390/antibiotics13030231)
Supplement: Supplementary file 1 [file antibiotics-13-00231-s001.zip › Supplementary Table S2.xlsm]

## Sheet: גיליון1
		Ceftariaxone		Ertapenem		Meropenem		Amikacin		Ciprofloxacin		Ceftazidine
	Bacteria	MAPt	MBD	MAPt	MBD	MAPt	MBD	MAPt	MBD	MAPt	MBD	MAPt	MBD
1	Klebsiella	0.31	>4	0.25	0.12	1	0.5	2	2	N.D	N.D	N.D	N.D
2	E. coli	>4	>4	0.06	0.06	0.125	0.25	16	16	N.D	N.D	N.D	N.D
3	E. coli	0.03	0.03	0.016	0.03	0.25	0.25	2	4	N.D	N.D	N.D	N.D
4	E. coli	>4	>4	0.03	0.016	0.5	1	2	4	N.D	N.D	N.D	N.D
5	E. coli	>4	>4	0.03	0.016	0.5	1	8	4	N.D	N.D	N.D	N.D
6	E. coli	0.06	0.03	0.03	0.016	0.5	0.5	16	8	N.D	N.D	N.D	N.D
7	E. coli	0.03	>4	0.03	0.016	0.5	0.5	8	4	N.D	N.D	N.D	N.D
8	E. coli	0.03	0.06	0.03	0.016	0.5	0.5	2	4	N.D	N.D	N.D	N.D
9	E. coli	>4	>4	0.03	0.03	0.5	0.5	4	8	N.D	N.D	N.D	N.D
10	Klebsiella	0.13	0.13	0.5	0.5	0.5	0.5	4	8	N.D	N.D	N.D	N.D
11	E. coli	>4	>4	0.5	0.5	0.5	0.25	4	8	N.D	N.D	N.D	N.D
12	E. coli	0.03	0.03	0.25	0.25	0.5	0.25	4	8	N.D	N.D	N.D	N.D
13	E. coli	0.06	0.03	0.25	0.25	0.5	0.5	8	8	N.D	N.D	N.D	N.D
14	E. coli	>4	>4	0.03	0.03	0.125	0.5	8	8	N.D	N.D	N.D	N.D
15	Klebsiella	>4	>4	0.03	0.03	4	1	4	8	N.D	N.D	N.D	N.D
16	Klebsiella	0.03	0.03	0.03	0.03	0.25	0.25	8	8	N.D	N.D	N.D	N.D
17	E. coli	>4	>4	0.03	0.03	0.25	0.25	8	8	N.D	N.D	N.D	N.D
18	E. coli	>4	>4	0.03	0.25	0.25	0.25	8	8	N.D	N.D	N.D	N.D
19	E. coli	0.03	0.06	0.03	0.12	0.125	0.25	8	8	N.D	N.D	N.D	N.D
20	E. coli	0.03	0.03	0.03	0.03	0.5	0.5	4	8	0.003	0.003	1	0.5
21	E. coli	0.06	0.03	0.03	0.03	0.5	0.5	4	8	0.003	0.003	4	1
22	E. coli	0.03	0.06	0.03	0.016	0.5	0.5	2	8	0.003	0.003	1	2
23	E. coli	>4	>4	0.03	0.016	0.5	0.5	2	2	>1	>1	16	16
24	E. coli	>4	>4	0.03	0.016	2	1	2	2	0.063	0.063	>32	>32
25	E. coli	0.03	0.03	0.06	0.016	0.125	0.125	2	2	0.016	0.006	1	2
26	Klebsiella	0.03	0.03	0.06	0.03	0.5	0.5	2	2	0.003	0.003	1	2
27	E. coli	>4	>4	0.03	0.03	0.125	0.125	16	64	>1	>1	>32	>32
28	E. coli	>4	>4	0.5	0.5	0.5	0.5	4	2	N.D	N.D	N.D	N.D
29	Klebsiella	>4	>4	2	2	8	8	N.D	N.D	N.D	N.D	N.D	N.D
30	Klebsiella	>4	>4	2	2	4	1	N.D	N.D	N.D	N.D	N.D	N.D
31	E. coli	>4	>4	0.03	0.03	0.125	0.125	4	2	>1	>1	32	32
32	E. coli	>4	>4	0.03	0.03	0.5	0.25	4	2	>1	>1	>32	16
33	E. coli	0.125	0.125	0.125	0.125	0.5	0.25	4	2	0.003	0.003	0.25	0.25
34	Klebsiella	0.125	0.125	0.125	0.125	0.5	0.25	2	2	0.003	0.003	0.25	0.5
35	Klebsiella	0.03	0.06	0.03	0.03	0.5	0.25	1	2	0.003	0.003	1	0.5
36	E. coli	>4	>4	0.03	0.06	0.5	0.5	1	2	>1	>1	>32	>32
37	Klebsiella	>4	>4	0.03	0.03	0.25	0.5	4	2	0.003	0.003	1	16
38	E. coli	0.125	0.125	0.03	0.03	0.5	0.5	1	2	0.125	0.125	0.25	>32
39	E. coli	0.5	0.5	0.03	0.016	2	1	2	2	0.003	0.003	0.25	0.5
40	E. coli	0.03	0.03	0.03	0.03	0.5	0.5	2	2	0.25	0.25	1	0.5
41	E. coli	0.03	0.03	0.03	0.03	0.03	0.03	8	8	0.016	0.003	0.25	0.5
42	E. coli	0.03	0.03	0.03	0.03	0.03	0.03	16	8	>1	>1	16	0.25
43	E. coli	0.03	0.06	0.03	0.03	0.03	0.03	1	1	0.003	0.003	1	0.5
44	E. coli	>4	>4	1	0.03	0.25	0.25	4	8	>1	>1	>32	>32
45	E. coli	0.06	0.13	0.03	0.03	0.25	0.25	16	8	>1	>1	1	1
46	Klebsiella	0.03	0.03	0.03	0.06	0.5	0.25	4	8	0.003	0.003	1	0.25
47	E. coli	0.03	0.03	0.03	0.03	0.5	0.25	8	8	0.003	0.003	1	0.5
48	E. coli	0.03	0.03	0.03	0.03	0.5	0.25	8	8	0.003	0.003	0.25	0.5
49	E. coli	0.03	0.03	0.03	0.03	0.25	0.25	4	4	0.006	0.003	0.25	0.5
50	E. coli	>4	>4	0.125	0.125	2	0.5	32	16	>1	>1	>32	>32
51	Klebsiella	>4	>4	0.03	0.03	0.25	0.25	8	8	>1	>1	>32	>32
52	Klebsiella	0.03	0.03	0.03	0.016	0.25	0.25	8	8	0.003	0.003	0.25	0.5
53	E. coli	>4	>4	0.03	0.016	0.25	0.25	4	8	0.006	0.003	>32	>32
54	E. coli	>4	>4	0.03	0.03	0.5	0.5	4	8	0.031	0.031	8	16
55	E. coli	>4	>4	0.03	0.06	4	1	8	8	>1	>1	>32	>32
56	E. coli	0.03	0.03	0.03	0.03	0.5	0.5	4	8	>1	>1	8	0.5
57	Klebsiella	0.13	0.06	0.03	0.03	0.5	0.5	4	4	0.006	0.003	0.25	0.25
58	E. coli	>4	>4	0.25	0.25	0.5	0.5	64	8	>1	>1	>32	>32
59	E. coli	>4	>4	0.03	0.03	0.125	0.125	2	2	>1	>1	>32	>32
60	E. coli	0.03	0.03	0.03	0.03	0.5	0.5	4	4	0.003	0.003	0.25	0.25
61	E. coli	0.03	0.03	0.03	0.03	0.25	0.25	4	4	0.003	0.003	1	0.5
62	E. coli	0.03	0.03	0.03	0.03	0.25	0.25	2	4	0.003	0.016	1	0.5
63	E. coli	>4	>4	0.125	0.125	2	0.5	8	64	>1	>1	>32	>32
	total	63	63	63	63	63	63	63	63	63	63	63	63
		yellow means discrepancy
